# Supplementary material for: A One Health Computational Framework for Identifying PA Endonuclease Inhibitors Against Contemporary H5N1 Avian Influenza
Source: Vet Sci. 2026 Apr 16;13(4):385. doi: 10.3390/vetsci13040385 (PMC13120429; doi:10.3390/vetsci13040385)
Supplement: Supplementary file 1 [file vetsci-13-00385-s001.zip]

Archive with 1 entries (1 files):
- vetsci-4212718-supplementary.pdf
